# Supplementary material for: Graft-size selection and anisometropia reduction in penetrating keratoplasty (PKP)
Source: PLoS One. 2019 Jun 20;14(6):e0218199. doi: 10.1371/journal.pone.0218199 (PMC6586274; doi:10.1371/journal.pone.0218199)
Supplement: S1 Dataset — (TXT) [file pone.0218199.s001.txt]

 

N=58

Median [Range] of follow-up = 20 [6-39] months

Mean (SD) Age = 72 (13) years

Gender = 36 (62%) female.

Diagnosis:

  Fuchs             8 (15%)

  PBK               34 (59%)

  Scar               6 (10%)

  HSV               2 (3%)

  PK failure        7 (12%)

 

Graft type:                                 IOL Placement

  Oversize          17 (29%)           9/17 (53%)

  Samesize        41 (71%)           8/41 (20%)

 

                        Preop Mean (SD) SE

                        Study Eye         Fellow Eye

Oversize            -0.7 (2.8)           -2.6 (3.1)  As expected the difference in FE mean

Samesize          0.3 (3.1)           0.7 (2.5)  refraction between groups is p<0.001

Total                 0.0 (3.0)           -0.2 (3.1)

 

Mean (SD)

Sutures removed            6mos                12mos              Final

Oversize                        3.6 (2.8)            5.5 (3.7)            5.5 (4.1)

Samesize                      4.0 (2.6)            5.0 (3.3)            6.0 (3.6)

                        No difference between groups, all p>0.6

 

Below is all OK through acuity

Mean (SD)

Spherical Equivalent by group at follow-up

Oversize                        1.0 (3.1)            -0.9 (2.3)           -0.7 (2.3)

Samesize                      0.1 (2.7)            -0.1 (2.4)           -0.1 (2.5)

                        No difference between groups, all p>0.3

                        Yes, the mean SE in the oversize group is +1.0 @ 6mos

                        See attached graphs for distributions of SE in the two groups.

 

Mean (SD) Astigmatism

Refraction

Oversize                        3.9 (1.9)            3.1 (2.1)            2.2 (1.3)

Samesize                      3.5 (2.3)            2.8 (1.4)            2.6 (1.3)

                        No difference between groups, all p>0.4

 

K

Oversize                        5.9 (3.0)            3.4 (2.9)            2.6 (1.7)

Samesize                      3.6 (2.8)            2.9 (2.0)            2.6 (1.8)

                                    P=0.03              P=0.26              0.92

 

Sim K                           

Oversize                        5.2 (3.1)            3.6 (2.6)            3.1 (2.0)            

Samesize                      4.8 (3.0)            3.7 (2.1)            3.1 (1.6)

                        No difference between groups, all p>0.6.

 

Acuity Results, N (%)

>= 20/30                       18 (32%)           25 (47%)           28 (51%)

>= 20/50                       34 (61%)           40 (76%)           37 (67%)

 

Reasons of Acuity <20/50

 Graft 3 (14%)

 Cataract 2 (10%)

 Macular Disease 9 (43%)

 Glaucoma 4 (19%)

 Other optic neuropathy 1 (5%)

 RD 2    (10%)

 Other 6  (29%)

 

Median (range) time to glasses prescription = 6 (1.3, 14.7)

            6 had no glasses prescription during the study

 

 

 

 

 

 

 

William J. Feuer, M.S.

Senior Research Associate

Biostatistics

Bascom Palmer Eye Institute 

University of Miami Miller School of Medicine 

Room 1554, Clinical Research Building

P.O. Box 016880 Miami, FL 33101

 

(305) 243-5492

 

wfeuer@miami.edu 
