# Supplementary material for: Graft-size selection and anisometropia reduction in penetrating keratoplasty (PKP)
Source: PLoS One. 2019 Jun 20;14(6):e0218199. doi: 10.1371/journal.pone.0218199 (PMC6586274; doi:10.1371/journal.pone.0218199)
Supplement: S1 Fig — (XLSX) [file pone.0218199.s002.xlsx]

## Sheet: Sheet1
	newM12SEg * graftsizetype Crosstabulation
	Count
			graftsizetype		Total
			1.00 Oversize	2.00 Samesize			Oversize	Samesize
	newM12SEg	-3.00	1	1	2	≤ -5	0.0769231	0.03125
		-2.00	2	2	4	>-5 to -3	0.153846	0.0625
		-1.00	4	6	10	>-3 to -1	0.307692	0.1875
		.00	4	14	18	>-1 to <+1	0.307692	0.4375
		1.00	2	5	7	1 to < 3	0.153846	0.15625
		2.00	0	3	3	3 to < 5	0	0.09375
		3.00	0	1	1	> 5	0	0.03125
	Total		13	32	45
	Figure 1
