# Supplementary material for: Graft-size selection and anisometropia reduction in penetrating keratoplasty (PKP)
Source: PLoS One. 2019 Jun 20;14(6):e0218199. doi: 10.1371/journal.pone.0218199 (PMC6586274; doi:10.1371/journal.pone.0218199)
Supplement: S2 Fig — (XLSX) [file pone.0218199.s003.xlsx]

## Sheet: Sheet1
		Oversize	Samesize
	0-1	0.416667	0.49		0.416667	0.49
	>1-2	0.166667	0.151515		0.583333	0.641515
	>2-3	0.25	0.181818		0.833333	0.823333
	>3-4	0.0833333	0.0909091		0.916667	0.914242
	>4	0.0833333	0.0909091
	Figure 2
